# Supplementary material for: Transcriptome Profile Analysis of Triple-Negative Breast Cancer Cells in Response to a Novel Cytostatic Tetrahydroisoquinoline Compared to Paclitaxel
Source: Int J Mol Sci. 2021 Jul 19;22(14):7694. doi: 10.3390/ijms22147694 (PMC8306781; doi:10.3390/ijms22147694)
Supplement: Supplementary file 1 [file ijms-22-07694-s001.zip]

Archive with 1 entries (1 files):
- ijms-1251911-supplementary.xlsx
