# Supplementary material for: Transcriptome Profile Analysis of Triple-Negative Breast Cancer Cells in Response to a Novel Cytostatic Tetrahydroisoquinoline Compared to Paclitaxel
Source: Int J Mol Sci. 2021 Jul 19;22(14):7694. doi: 10.3390/ijms22147694 (PMC8306781; doi:10.3390/ijms22147694)
Supplement: Supplementary file 1 [file ijms-22-07694-s001.zip › ijms-1251911-supplementary.xlsx]

## Sheet:  Control vs. GM 453
			Supplementary Table 1A : Control vs. GM-4-53 Transcriptome DEGs
			ID	Control Avg (log2)	GM- 4-53 Avg (log2)	Fold Change	P-val	FDR P-val	Gene Symbol	Description
			16761350	5.46	1.99	-11.1	1.06e-08	2.77e-05	KLRC3	killer cell lectin-like receptor subfamily C, member 3
			16912362	7.79	5.35	-5.43	1.28e-10	1.3e-06	ID1	inhibitor of DNA binding 1, dominant negative helix-loop-helix protein
			16810341	6.72	4.43	-4.88	2.97e-11	1.3e-06	CA12	carbonic anhydrase XII
			16998551	4.76	2.58	-4.53	1.15e-08	2.77e-05	SLCO4C1	solute carrier organic anion transporter family, member 4C1
			16683377	5.14	3.03	-4.32	1.35e-10	1.3e-06	ID3	inhibitor of DNA binding 3, dominant negative helix-loop-helix protein
			16696416	4.1	1.99	-4.31	0.0003	0.022	TNFSF18	tumor necrosis factor (ligand) superfamily, member 18
			16999321	5.15	3.08	-4.2	1.31e-07	0.0001	ZNF608	zinc finger protein 608
			16912127	3.73	1.8	-3.8	5.18e-05	0.0067	LOC105372578	uncharacterized LOC105372578
			16668420	5.96	4.07	-3.7	8.81e-11	1.3e-06	CSF1	colony stimulating factor 1 (macrophage)
			16689384	3.7	1.89	-3.51	3.77e-08	5.86e-05	GBP4	guanylate binding protein 4
			16877297	5.91	4.12	-3.45	3.68e-10	2.96e-06	TRIB2	tribbles pseudokinase 2
			16858137	7.4	5.68	-3.3	7.68e-05	0.0086	ICAM1	intercellular adhesion molecule 1
			16909887	4.02	2.32	-3.25	9.51e-06	0.0022	LOC105373955	uncharacterized LOC105373955
			16867784	4.88	3.19	-3.21	0.0004	0.0261	C3	complement component 3
			16722562	5.68	4.01	-3.18	6.38e-05	0.0077	SAA1	serum amyloid A1
			17005223	3.21	1.54	-3.16	1.38e-07	0.0001	ID4	inhibitor of DNA binding 4, dominant negative helix-loop-helix protein
			17050126	4.21	2.56	-3.14	1.65e-06	0.0007	LOC340340	uncharacterized LOC340340
			16697138	5.21	3.56	-3.14	1.37e-06	0.0006	COLGALT2	collagen beta(1-O)galactosyltransferase 2
			16726081	5.23	3.59	-3.13	8.04e-07	0.0004	RARRES3	retinoic acid receptor responder (tazarotene induced) 3
			16760350	5.95	4.32	-3.1	1.09e-08	2.77e-05	SCNN1A	sodium channel, non voltage gated 1 alpha subunit
			17005276	6.69	5.06	-3.08	1.98e-09	9.57e-06	SOX4	SRY box 4
			16761326	3.34	1.72	-3.07	0.0002	0.0185	KLRC4-KLRK1; KLRK1; KLRC4	KLRC4-KLRK1 readthrough; killer cell lectin-like receptor subfamily K, member 1; killer cell lectin-like receptor subfamily C, member 4
			16707196	3.63	2.01	-3.07	6.31e-07	0.0004	IFIT1	interferon-induced protein with tetratricopeptide repeats 1
			16689354	5.14	3.54	-3.03	6.65e-06	0.0017	GBP2	guanylate binding protein 2, interferon-inducible
			16836624	7.51	5.91	-3.03	5.25e-10	3.62e-06	MIR21; VMP1	microRNA 21; vacuole membrane protein 1
			16689352	4.68	3.09	-3	1.18e-06	0.0006	GBP2	guanylate binding protein 2, interferon-inducible
			16961616	6.63	5.04	-3	4.02e-07	0.0003	TNFSF10	tumor necrosis factor (ligand) superfamily, member 10
			16743432	4.08	2.51	-2.98	3.17e-07	0.0003	SESN3	sestrin 3
			16967843	6.53	4.96	-2.96	9.39e-06	0.0022	EREG	epiregulin
			17016038	3.44	1.88	-2.94	5.07e-05	0.0066	LOC100506885	uncharacterized LOC100506885
			16736764	3.23	1.68	-2.93	0.0006	0.0326	MUC15	mucin 15, cell surface associated
			16751190	5.11	3.58	-2.9	3.29e-05	0.0049	METTL7A	methyltransferase like 7A
			16975506	5.03	3.5	-2.88	4.94e-09	1.7e-05	ATP8A1	ATPase, aminophospholipid transporter (APLT), class I, type 8A, member 1
			17007257	7.94	6.42	-2.87	0.0004	0.0266	HLA-DRA	major histocompatibility complex, class II, DR alpha
			16768297	9.21	7.69	-2.86	8.82e-11	1.3e-06	DUSP6	dual specificity phosphatase 6
			16884280	5.94	4.43	-2.85	3.32e-05	0.0049	LINC01123	long intergenic non-protein coding RNA 1123
			17059776	5.1	3.63	-2.78	3.5e-08	5.62e-05	SAMD9L	sterile alpha motif domain containing 9-like
			16990304	4.54	3.07	-2.78	0.0006	0.0317	PCDHB12	protocadherin beta 12
			16980918	5.08	3.61	-2.76	1.86e-05	0.0034	CTSO	cathepsin O
			17018408	5.77	4.31	-2.75	2.04e-06	0.0007	SPDEF	SAM pointed domain containing ETS transcription factor
			16967853	7.7	6.24	-2.74	0.0001	0.0116	AREG	amphiregulin
			16972993	4.22	2.76	-2.74	1.81e-05	0.0033	TLR3	toll-like receptor 3
			16684686	4.7	3.27	-2.69	1.29e-07	0.0001	MARCKSL1	MARCKS-like 1
			16949792	4.32	2.9	-2.68	1.71e-09	9.57e-06	FAM43A	family with sequence similarity 43, member A
			16984646	7.39	5.98	-2.66	2.33e-06	0.0008	PELO; ITGA1	pelota homolog (Drosophila); integrin alpha 1
			16917963	6.94	5.53	-2.66	2.8e-05	0.0045	CST2	cystatin SA
			16802232	3.3	1.89	-2.66	5.41e-05	0.0068	SMAD6	SMAD family member 6
			16949759	5.4	4	-2.64	5.07e-08	7.42e-05	HES1	hes family bHLH transcription factor 1
			16912368	4.24	2.84	-2.63	9.46e-06	0.0022	MIR3193	microRNA 3193
			16948572	5.1	3.71	-2.62	7.58e-07	0.0004	KLHL24	kelch-like family member 24
			16693976	5.52	4.14	-2.61	0.0002	0.0144	MUC1	mucin 1, cell surface associated
			16734333	4.46	3.09	-2.6	0.0002	0.0177	LOC105376517	uncharacterized LOC105376517
			16844356	6.14	4.76	-2.59	4.17e-07	0.0003	TNS4	tensin 4
			17025347	4.68	3.31	-2.58	1.32e-05	0.0026	LPAL2	lipoprotein, Lp(a)-like 2, pseudogene
			16865398	6.27	4.9	-2.58	3.73e-05	0.0054	LILRB1	leukocyte immunoglobulin-like receptor, subfamily B (with TM and ITIM domains), member 1
			16745507	6.98	5.62	-2.56	1.13e-05	0.0024	MIRLET7A2	microRNA let-7a-2
			16839425	4.41	3.06	-2.54	0.0001	0.0109	SLC43A2	solute carrier family 43 (amino acid system L transporter), member 2
			16717272	4.52	3.18	-2.54	2.85e-07	0.0002	LOXL4	lysyl oxidase-like 4
			16929615	5.53	4.19	-2.53	2.83e-05	0.0045	APOL6	apolipoprotein L, 6
			16929920	7.15	5.82	-2.52	1.96e-09	9.57e-06	H1F0	H1 histone family, member 0
			16884523	9.08	7.75	-2.51	3.69e-09	1.37e-05	SLC20A1	solute carrier family 20 (phosphate transporter), member 1
			17071497	5	3.68	-2.51	3.03e-06	0.001	GRHL2	grainyhead-like transcription factor 2
			17055354	6.69	5.37	-2.5	5.46e-09	1.75e-05	ETV1	ets variant 1
			16827041	7.69	6.39	-2.47	3.2e-06	0.0011	CDH11	cadherin 11, type 2, OB-cadherin (osteoblast)
			16868187	4.66	3.36	-2.46	7.73e-07	0.0004	MYO1F	myosin IF
			16967863	7.82	6.53	-2.46	0.0003	0.0216	AREG	amphiregulin
			17066921	3.86	2.57	-2.45	1.44e-06	0.0006	ADAM28	ADAM metallopeptidase domain 28
			16844872	5.57	4.28	-2.45	5.6e-05	0.007	JUP	junction plakoglobin
			16876200	4.19	2.9	-2.45	0.0007	0.0365	MZF1	myeloid zinc finger 1
			16681288	3.45	2.16	-2.44	0.0003	0.0194	TNFRSF9	tumor necrosis factor receptor superfamily, member 9
			16960149	3.71	2.44	-2.43	4.65e-06	0.0013	PLSCR4	phospholipid scramblase 4
			16675398	4.67	3.39	-2.42	0.0001	0.0112	CFH	complement factor H
			16705620	5.79	4.52	-2.41	9.72e-08	0.0001	TSPAN15	tetraspanin 15
			16704055	4.67	3.41	-2.4	5.24e-05	0.0067	HSD17B7P2	hydroxysteroid (17-beta) dehydrogenase 7 pseudogene 2
			16771417	4.51	3.25	-2.39	3.25e-07	0.0003	OASL	2-5-oligoadenylate synthetase-like
			16757324	3.25	2	-2.39	1.09e-07	0.0001	OAS1	2-5-oligoadenylate synthetase 1
			16962316	6.36	5.11	-2.38	8.81e-07	0.0005	LIPH	lipase, member H
			16975333	5.76	4.51	-2.37	1.43e-05	0.0028	SMIM14	small integral membrane protein 14
			16757373	4.59	3.35	-2.37	7.15e-06	0.0018	OAS2	2-5-oligoadenylate synthetase 2
			16769690	5.19	3.95	-2.37	1.67e-08	3.51e-05	CMKLR1	chemerin chemokine-like receptor 1
			16771787	4.06	2.82	-2.36	1.35e-08	3.11e-05	HCAR1	hydroxycarboxylic acid receptor 1
			16674927	4.82	3.58	-2.36	5.09e-07	0.0003	RGL1	ral guanine nucleotide dissociation stimulator-like 1
			16666509	5.06	3.83	-2.35	4.13e-07	0.0003	IFI44	interferon-induced protein 44
			17024079	5.87	4.64	-2.35	3.78e-06	0.0012	MAP3K5	mitogen-activated protein kinase kinase kinase 5
			16740412	4.73	3.5	-2.34	1.98e-05	0.0035	LTBP3	latent transforming growth factor beta binding protein 3
			16756310	5.43	4.2	-2.34	5.47e-06	0.0015	TCP11L2	t-complex 11, testis-specific-like 2
			16823666	4.59	3.37	-2.34	2.58e-06	0.0009	PPL	periplakin
			16745870	5.68	4.46	-2.34	1.3e-06	0.0006	CDON	cell adhesion associated, oncogene regulated
			16688210	4.24	3.03	-2.32	6.87e-05	0.008	MIR3671	microRNA 3671
			16803197	4	2.8	-2.31	6.46e-07	0.0004	NEIL1	nei-like DNA glycosylase 1
			16970435	5.8	4.59	-2.3	3.01e-06	0.001	SPRY1	sprouty RTK signaling antagonist 1
			17062321	5.17	3.97	-2.29	2.21e-05	0.0038	CADPS2	Ca++-dependent secretion activator 2
			16844137	5.41	4.22	-2.29	1.12e-08	2.77e-05	FBXL20	F-box and leucine-rich repeat protein 20
			17010929	6.58	5.38	-2.29	7.24e-06	0.0018	PNRC1	proline-rich nuclear receptor coactivator 1
			17102129	7.16	5.97	-2.29	1.44e-05	0.0028	SAT1	spermidine/spermine N1-acetyltransferase 1
			17087107	4.78	3.59	-2.29	0.0006	0.031	MIR23B; C9orf3	microRNA 23b; chromosome 9 open reading frame 3
			16785048	4.9	3.71	-2.29	2.53e-07	0.0002	FLJ22447	uncharacterized LOC400221
			16732807	3.31	2.12	-2.28	2.59e-05	0.0042	VWA5A	von Willebrand factor A domain containing 5A
			16748304	4.5	3.32	-2.28	5.01e-06	0.0014	GABARAPL1	GABA(A) receptor-associated protein like 1
			16852463	6.75	5.56	-2.27	1.13e-06	0.0006	RAB27B	RAB27B, member RAS oncogene family
			16703036	5.85	4.66	-2.27	4.25e-07	0.0003	PLXDC2	plexin domain containing 2
			16767513	4.48	3.3	-2.27	0.0005	0.0292	TSPAN8	tetraspanin 8
			16972155	7.9	6.73	-2.26	0.0003	0.0197	MSMO1	methylsterol monooxygenase 1
			16707184	5.27	4.1	-2.25	2.65e-06	0.0009	IFIT3	interferon-induced protein with tetratricopeptide repeats 3
			16874012	3.88	2.72	-2.25	0.0007	0.035	CA11	carbonic anhydrase XI
			16707180	4.93	3.76	-2.24	1.38e-05	0.0027	IFIT2	interferon-induced protein with tetratricopeptide repeats 2
			17006949	4.87	3.71	-2.24	0.0001	0.0105	CFB	complement factor B
			17089003	5.2	4.04	-2.24	0.0004	0.0249	OLFML2A	olfactomedin like 2A
			16907758	5.13	3.97	-2.24	9e-09	2.71e-05	IDH1	isocitrate dehydrogenase 1 (NADP+)
			17087109	4.38	3.23	-2.22	4.28e-07	0.0003	MIR27B; C9orf3; MIR23B	microRNA 27b; chromosome 9 open reading frame 3; microRNA 23b
			16779839	6.14	4.99	-2.22	0.0001	0.0106	KCTD12	potassium channel tetramerization domain containing 12
			16836021	5.8	4.66	-2.21	0.0003	0.0206	ABCC3	ATP binding cassette subfamily C member 3
			16671623	3.73	2.59	-2.21	0.0002	0.0173	EFNA4	ephrin-A4
			17074449	5.66	4.51	-2.21	2.19e-06	0.0008	SGK223	homolog of rat pragma of Rnd2
			17117463	3.09	1.95	-2.21	2.36e-05	0.004	PLXDC2	plexin domain containing 2
			16752703	4.49	3.35	-2.2	8.58e-06	0.002	NAB2	NGFI-A binding protein 2 (EGR1 binding protein 2)
			16990284	2.96	1.82	-2.2	0.0002	0.0161	PCDHB8	protocadherin beta 8
			16726936	6.26	5.13	-2.19	1.14e-05	0.0024	FAM89B; SSSCA1	family with sequence similarity 89, member B; Sjogren syndrome/scleroderma autoantigen 1
			17098477	5.05	3.92	-2.19	9.37e-05	0.0098	ANGPTL2	angiopoietin like 2
			16688615	5.37	4.24	-2.19	4.51e-06	0.0013	SLC44A5	solute carrier family 44, member 5
			16732985	7.56	6.43	-2.18	0.0002	0.018	SLC37A2	solute carrier family 37 (glucose-6-phosphate transporter), member 2
			16914867	6.86	5.74	-2.17	2.16e-06	0.0008	PARD6B	par-6 family cell polarity regulator beta
			16705961	6.76	5.65	-2.17	2.23e-06	0.0008	DDIT4	DNA damage inducible transcript 4
			16896561	6.35	5.24	-2.16	0.0005	0.0293	CYP1B1	cytochrome P450, family 1, subfamily B, polypeptide 1
			17104313	3.48	2.37	-2.16	2.3e-05	0.0039	AR	androgen receptor
			16754729	5.89	4.78	-2.16	4.1e-06	0.0012	ACSS3	acyl-CoA synthetase short-chain family member 3
			16849339	4.11	3.01	-2.14	0.0009	0.0404	MIR4316	microRNA 4316
			16762470	5.77	4.67	-2.13	8.17e-06	0.0019	BHLHE41	basic helix-loop-helix family, member e41
			17043727	4.04	2.95	-2.13	7.87e-06	0.0019	SCIN	scinderin
			17009333	3.97	2.88	-2.13	0.0003	0.0194	SLC25A27	solute carrier family 25, member 27
			16990294	4.89	3.8	-2.13	2.38e-07	0.0002	PCDHB10	protocadherin beta 10
			16683290	4.73	3.65	-2.11	0.0005	0.0298	ZNF436	zinc finger protein 436
			16942560	8.69	7.62	-2.1	5.85e-08	8.06e-05	ARL6IP5	ADP-ribosylation factor like GTPase 6 interacting protein 5
			16942648	4.84	3.77	-2.09	4.57e-05	0.0061	GXYLT2	glucoside xylosyltransferase 2
			17094120	5.35	4.29	-2.09	0.0001	0.0116	CNTNAP3	contactin associated protein-like 3
			16850216	5.32	4.25	-2.09	2.95e-05	0.0046	SECTM1	secreted and transmembrane 1
			16902979	5.97	4.91	-2.08	1.36e-07	0.0001	TMEM163	transmembrane protein 163
			16693996	3.27	2.22	-2.08	3.75e-05	0.0054	THBS3	thrombospondin 3
			17071144	6.07	5.02	-2.08	2.95e-08	4.99e-05	SDC2	syndecan 2
			16728066	6.75	5.7	-2.07	5.91e-06	0.0016	LRP5	LDL receptor related protein 5
			17007352	5.03	3.98	-2.07	8.17e-06	0.0019	HLA-DPB1	major histocompatibility complex, class II, DP beta 1
			17005157	5.09	4.04	-2.07	5.79e-06	0.0016	FAM8A1	family with sequence similarity 8, member A1
			16782132	5.05	4	-2.06	3.3e-05	0.0049	ABHD4	abhydrolase domain containing 4
			16998059	7	5.96	-2.06	1.49e-06	0.0006	ARRDC3	arrestin domain containing 3
			16833327	6.17	5.13	-2.06	1.29e-06	0.0006	SLFN5	schlafen family member 5
			17099027	3.95	2.91	-2.06	9.21e-06	0.0021	IER5L	immediate early response 5-like
			16738544	3.92	2.88	-2.05	4.27e-06	0.0013	UBE2L6	ubiquitin-conjugating enzyme E2L 6
			16936925	5.21	4.18	-2.05	3.95e-07	0.0003	LRRN1	leucine rich repeat neuronal 1
			16872447	5.09	4.06	-2.05	2.12e-05	0.0037	SERTAD3	SERTA domain containing 3
			17052671	4.26	3.23	-2.04	0.0003	0.0217	TRBV20OR9-2; TRBV3-1; TRBV7-2; TRBV25OR9-2; TRBJ2-1	T cell receptor beta variable 20/OR9-2 (non-functional); T cell receptor beta variable 3-1; T cell receptor beta variable 7-2; T cell receptor beta variable 25/OR9-2 (pseudogene); T cell receptor beta joining 2-1
			17094389	5.97	4.94	-2.04	1.91e-06	0.0007	CNTNAP3B	contactin associated protein-like 3B
			16832147	6.17	5.14	-2.04	1.81e-07	0.0002	ALDH3A2	aldehyde dehydrogenase 3 family, member A2
			16915245	3.75	2.72	-2.03	0.0004	0.0251	APCDD1L-AS1	APCDD1L antisense RNA 1 (head to head)
			16859795	4.89	3.87	-2.03	5.95e-05	0.0073	GDF15	growth differentiation factor 15
			17058142	3.92	2.9	-2.03	0.0006	0.0329	ZNF117	zinc finger protein 117
			17105206	6.08	5.06	-2.03	0.0002	0.018	KLHL4	kelch-like family member 4
			16998532	3.98	2.96	-2.03	1.7e-05	0.0031	ST8SIA4	ST8 alpha-N-acetyl-neuraminide alpha-2,8-sialyltransferase 4
			16732584	4.7	3.68	-2.03	6.35e-07	0.0004	SORL1	sortilin-related receptor, L(DLR class) A repeats containing
			16915712	5.18	4.16	-2.02	0.0002	0.014	SLCO4A1	solute carrier organic anion transporter family, member 4A1
			16874265	3.91	2.9	-2.02	0.0007	0.0361	MIR4324	microRNA 4324
			16863041	4.72	3.7	-2.02	8.49e-05	0.0091	BCL3; MIR8085	B-cell CLL/lymphoma 3; microRNA 8085
			16949403	3.34	2.33	-2.01	0.0003	0.0194	ST6GAL1	ST6 beta-galactosamide alpha-2,6-sialyltranferase 1
			16994030	5.73	4.72	-2.01	0.0001	0.0116	SDHAP3	succinate dehydrogenase complex subunit A, flavoprotein pseudogene 3
			17018011	5.42	4.41	-2.01	2.06e-05	0.0036	HLA-DMA; HLA-DMB	major histocompatibility complex, class II, DM alpha; major histocompatibility complex, class II, DM beta
			16929442	9.33	8.33	-2	9.29e-07	0.0005	TIMP3	TIMP metallopeptidase inhibitor 3
			16791991	6.54	5.54	-2	0.0006	0.0333	NFKBIA	nuclear factor of kappa light polypeptide gene enhancer in B-cells inhibitor, alpha
			16802903	4.19	3.19	-2	0.0006	0.0326	LOXL1	lysyl oxidase-like 1
			16698984	5.58	6.58	2	0.0007	0.0346	NEK2	NIMA-related kinase 2
			16690511	6.06	7.07	2.01	0.0002	0.0182	TAF13	TAF13 RNA polymerase II, TATA box binding protein (TBP)-associated factor, 18kDa
			16903140	4.02	5.04	2.02	3.03e-05	0.0047	CXCR4	chemokine (C-X-C motif) receptor 4
			16673056	7.41	8.43	2.03	3.09e-09	1.34e-05	UAP1	UDP-N-acetylglucosamine pyrophosphorylase 1
			16673154	5.99	7.01	2.03	0.0005	0.0289	NUF2	NUF2, NDC80 kinetochore complex component
			17063366	3.43	4.45	2.04	3.99e-05	0.0056	ATP6V0A4	ATPase, H+ transporting, lysosomal V0 subunit a4
			16852573	7.42	8.45	2.04	3.6e-06	0.0011	NEDD4L	neural precursor cell expressed, developmentally down-regulated 4-like, E3 ubiquitin protein ligase
			16778366	2.09	3.12	2.05	9.39e-05	0.0098	MIR4305	microRNA 4305
			16954251	3.79	4.83	2.06	0.0002	0.017	TRAIP	TRAF interacting protein
			16826160	6.53	7.57	2.06	6.42e-05	0.0077	SHCBP1	SHC SH2-domain binding protein 1
			16698342	4.01	5.06	2.06	4.44e-05	0.006	PLEKHA6	pleckstrin homology domain containing, family A member 6
			16943241	4.19	5.24	2.07	2.47e-05	0.0041	COL8A1	collagen, type VIII, alpha 1
			16987606	1.78	2.83	2.07	7.71e-05	0.0086	LOC105379676	uncharacterized LOC105379676
			16952152	4.55	5.6	2.07	5.78e-06	0.0016	LRRFIP2	leucine rich repeat (in FLII) interacting protein 2
			16788796	1.18	2.23	2.07	1.43e-06	0.0006	MIR656	microRNA 656
			16755692	6.89	7.94	2.08	5.9e-05	0.0073	GAS2L3	growth arrest-specific 2 like 3
			17107919	5.73	6.78	2.08	0.0001	0.0127	ZNF185	zinc finger protein 185 (LIM domain)
			16694617	5.99	7.05	2.08	8.95e-05	0.0095	IQGAP3	IQ motif containing GTPase activating protein 3
			16798919	7.53	8.59	2.08	3.32e-06	0.0011	ARHGAP11A	Rho GTPase activating protein 11A
			17012379	4.41	5.48	2.09	0.0005	0.0272	CENPW	centromere protein W
			17111738	5.17	6.24	2.1	1.62e-05	0.003	OPHN1	oligophrenin 1
			17046845	4.5	5.58	2.1	0.0009	0.0406	POM121	POM121 transmembrane nucleoporin
			16663514	6.99	8.06	2.11	0.0007	0.035	CDC20	cell division cycle 20
			16729557	4.15	5.23	2.11	7.13e-07	0.0004	DDIAS	DNA damage-induced apoptosis suppressor
			17048165	1.53	2.61	2.11	5e-06	0.0014	CLDN12	claudin 12
			16777278	6.75	7.83	2.12	0.0002	0.0134	SKA3	spindle and kinetochore associated complex subunit 3
			16711881	4.13	5.22	2.13	1e-06	0.0005	BEND7	BEN domain containing 7
			16778005	3.5	4.59	2.13	1.6e-06	0.0006	STARD13	StAR-related lipid transfer domain containing 13
			17072725	2.36	3.46	2.14	0.0004	0.0268	MIR1206	microRNA 1206
			16666416	4.56	5.66	2.15	1.03e-06	0.0005	NEXN	nexilin (F actin binding protein)
			16799517	5.79	6.89	2.15	4.47e-06	0.0013	KNSTRN	kinetochore-localized astrin/SPAG5 binding protein
			16735729	4.11	5.22	2.16	1.5e-05	0.0029	LOC105376544	uncharacterized LOC105376544
			17002667	4.85	5.97	2.18	0.0002	0.0137	FAM196B	family with sequence similarity 196, member B
			17105862	1.76	2.89	2.18	8.49e-08	0.0001	NRK	Nik related kinase
			16912939	4.69	5.82	2.19	1.28e-05	0.0026	MIR644A	microRNA 644a
			16793678	5.02	6.15	2.2	3.67e-06	0.0011	HIF1A-AS2	HIF1A antisense RNA 2
			16662648	6.71	7.85	2.2	3.21e-05	0.0049	CDCA8	cell division cycle associated 8
			16811638	5	6.17	2.24	0.0004	0.0237	SEMA7A	semaphorin 7A, GPI membrane anchor (John Milton Hagen blood group)
			17010246	4.48	5.64	2.24	0.0002	0.014	KCNQ5	potassium channel, voltage gated KQT-like subfamily Q, member 5
			16845794	5.73	6.9	2.24	5.19e-06	0.0014	KIF18B	kinesin family member 18B
			16965922	6.23	7.41	2.27	4.8e-05	0.0063	PGM2	phosphoglucomutase 2
			17105428	2.89	4.07	2.27	7.06e-05	0.0082	DRP2	dystrophin related protein 2
			17051286	6.15	7.33	2.28	0.0003	0.0192	FLNC	filamin C, gamma
			16947148	3.86	5.06	2.29	1.01e-05	0.0022	ARHGEF26	Rho guanine nucleotide exchange factor 26
			16685702	5.48	6.68	2.3	1.72e-08	3.51e-05	SNORA55	small nucleolar RNA, H/ACA box 55
			16928824	4.19	5.39	2.3	3e-08	4.99e-05	NF2	neurofibromin 2 (merlin)
			16979719	3.94	5.15	2.3	3.53e-06	0.0011	SCLT1	sodium channel and clathrin linker 1
			17118048	5.31	6.52	2.31	0.0004	0.0238	LOC100133299	GALI1870
			17118013	1.62	2.83	2.31	4.65e-05	0.0062	RPL23AP49	ribosomal protein L23a pseudogene 49
			16731654	2.39	3.61	2.33	1.34e-07	0.0001	TAGLN	transgelin
			16784333	3.5	4.73	2.34	7.59e-05	0.0086	SAMD4A	sterile alpha motif domain containing 4A
			16909520	6.71	7.95	2.35	0.0003	0.0218	SNORA75	small nucleolar RNA, H/ACA box 75
			16889629	3.3	4.54	2.36	0.001	0.0442	SNORD11B	small nucleolar RNA, C/D box 11B
			16679791	5.43	6.67	2.37	2.01e-05	0.0036	OR2M3	olfactory receptor, family 2, subfamily M, member 3
			16798801	6.98	8.22	2.38	3.85e-05	0.0055	ARHGAP11B	Rho GTPase activating protein 11B
			16822919	4.16	5.43	2.41	3.32e-06	0.0011	RPS2	ribosomal protein S2
			16808915	2.5	3.77	2.41	3.55e-05	0.0052	CEP152	centrosomal protein 152kDa
			16920315	4.7	5.98	2.43	2.78e-05	0.0045	NFATC2	nuclear factor of activated T-cells, cytoplasmic, calcineurin-dependent 2
			16798234	2.25	3.53	2.44	2.68e-07	0.0002	SNRPN; IPW	small nuclear ribonucleoprotein polypeptide N; imprinted in Prader-Willi syndrome (non-protein coding)
			16688506	3.94	5.25	2.49	7.95e-07	0.0004	NEGR1	neuronal growth regulator 1
			16838103	4.14	5.47	2.51	3.52e-07	0.0003	SNORD1A; SNHG16	small nucleolar RNA, C/D box 1A; small nucleolar RNA host gene 16
			16986065	4.95	6.31	2.57	9.69e-05	0.0101	TMEM171	transmembrane protein 171
			16793674	4.96	6.37	2.66	2.78e-07	0.0002	LOC105370526	uncharacterized LOC105370526
			16779546	6.73	8.14	2.66	4.38e-06	0.0013	DIAPH3	diaphanous-related formin 3
			16720728	4.24	5.68	2.73	1.9e-06	0.0007	LOC100505570	uncharacterized LOC100505570
			16870978	1.37	2.83	2.76	0.0007	0.036	ZNF675	zinc finger protein 675
			17083357	5.24	6.72	2.81	2.15e-05	0.0037	CD274	CD274 molecule
			16705507	4.43	5.92	2.81	4.85e-08	7.31e-05	SRGN	serglycin
			16743403	3.07	4.61	2.91	0.0011	0.0461	MIR548L	microRNA 548l
			16996684	2.42	3.98	2.93	0.0003	0.0206	ADAMTS6	ADAM metallopeptidase with thrombospondin type 1 motif 6
			17108959	4.77	6.37	3.02	5.59e-05	0.007	ANOS1	anosmin 1
			16743721	6.01	7.66	3.13	2.54e-08	4.55e-05	MMP1	matrix metallopeptidase 1
			16888437	2.83	4.61	3.44	1.61e-07	0.0002	ZNF804A	zinc finger protein 804A
			17080444	3.75	5.7	3.86	9.48e-08	0.0001	LOC105375721	uncharacterized LOC105375721
			17020846	5	7.12	4.34	1.19e-06	0.0006	COL12A1	collagen, type XII, alpha 1
			16875754	4.51	6.85	5.06	3.32e-09	1.34e-05	IL11	interleukin 11

## Sheet:   Control vs . Taxol
		Supplementary Table 1B : Control vs. paclitaxel Transcriptome DEGs
		ID	Control Avg (log2)	Taxol Avg (log2)	Fold Change	P-val	FDR P-val	Gene Symbol	Description
		16998551	4.76	3	-3.4	3.73e-06	0.004	SLCO4C1	solute carrier organic anion transporter family, member 4C1
		16967843	6.53	4.85	-3.19	8.58e-05	0.021	EREG	epiregulin
		16810341	6.72	5.06	-3.17	8.64e-08	0.0005	CA12	carbonic anhydrase XII
		16967853	7.7	6.08	-3.06	0.0001	0.0247	AREG	amphiregulin
		16967863	7.82	6.24	-2.99	0.0001	0.0271	AREG	amphiregulin
		16688210	4.24	2.7	-2.91	8.45e-06	0.0059	MIR3671	microRNA 3671
		16689352	4.68	3.19	-2.81	1.69e-05	0.0086	GBP2	guanylate binding protein 2, interferon-inducible
		16836624	7.51	6.09	-2.67	3.39e-08	0.0002	MIR21; VMP1	microRNA 21; vacuole membrane protein 1
		16745507	6.98	5.56	-2.67	4.02e-05	0.015	MIRLET7A2	microRNA let-7a-2
		16870384	6.38	5.01	-2.59	0.0001	0.0271	JUND	jun D proto-oncogene
		16909887	4.02	2.67	-2.55	0.0003	0.0409	LOC105373955	uncharacterized LOC105373955
		16962316	6.36	5.03	-2.51	2.54e-06	0.0034	LIPH	lipase, member H
		17005223	3.21	1.89	-2.49	1.04e-05	0.0062	ID4	inhibitor of DNA binding 4, dominant negative helix-loop-helix protein
		17023646	7.73	6.48	-2.38	0.0001	0.0268	CTGF	connective tissue growth factor
		17081401	5.66	4.41	-2.37	4.08e-06	0.004	NDRG1	N-myc downstream regulated 1
		17005276	6.69	5.48	-2.31	5.41e-06	0.0049	SOX4	SRY box 4
		16705620	5.79	4.58	-2.31	1.08e-06	0.0023	TSPAN15	tetraspanin 15
		16697660	5.76	4.56	-2.3	2.53e-05	0.0115	MIR181B1	microRNA 181b-1
		16668420	5.96	4.77	-2.27	2.12e-06	0.0033	CSF1	colony stimulating factor 1 (macrophage)
		16975506	5.03	3.84	-2.27	2.21e-06	0.0033	ATP8A1	ATPase, aminophospholipid transporter (APLT), class I, type 8A, member 1
		16852463	6.75	5.57	-2.26	4.13e-05	0.015	RAB27B	RAB27B, member RAS oncogene family
		16914264	4.87	3.72	-2.23	0.0002	0.0365	WFDC2	WAP four-disulfide core domain 2
		16768297	9.21	8.06	-2.21	9.21e-08	0.0005	DUSP6	dual specificity phosphatase 6
		16984646	7.39	6.25	-2.21	0.0002	0.035	PELO; ITGA1	pelota homolog (Drosophila); integrin alpha 1
		16683377	5.14	4	-2.21	8.45e-05	0.0208	ID3	inhibitor of DNA binding 3, dominant negative helix-loop-helix protein
		16799690	4.43	3.29	-2.2	0.0003	0.0381	SPINT1	serine peptidase inhibitor, Kunitz type 1
		16766279	4.95	3.82	-2.19	5.03e-05	0.0155	SNORD59B	small nucleolar RNA, C/D box 59B
		16998044	4.55	3.43	-2.18	0.0002	0.0357	LUCAT1	lung cancer associated transcript 1 (non-protein coding)
		16756310	5.43	4.31	-2.18	9.87e-05	0.0233	TCP11L2	t-complex 11, testis-specific-like 2
		16859795	4.89	3.77	-2.18	0.0004	0.0422	GDF15	growth differentiation factor 15
		17087109	4.38	3.26	-2.18	2.43e-05	0.0111	MIR27B; C9orf3; MIR23B	microRNA 27b; chromosome 9 open reading frame 3; microRNA 23b
		16808363	4.95	3.83	-2.18	0.0002	0.0285	MIR1282	microRNA 1282
		16884280	5.94	4.82	-2.17	0.0003	0.0418	LINC01123	long intergenic non-protein coding RNA 1123
		16873513	2.49	1.38	-2.17	0.0003	0.0418	IGFL4	IGF like family member 4
		16741501	6.32	5.22	-2.15	0.0001	0.0251	DHCR7	7-dehydrocholesterol reductase
		16912362	7.79	6.69	-2.15	0.0002	0.0316	ID1	inhibitor of DNA binding 1, dominant negative helix-loop-helix protein
		16786264	2.15	1.05	-2.15	0.0003	0.0378	ACOT4	acyl-CoA thioesterase 4
		17005569	8.7	7.6	-2.14	0.0003	0.0418	HIST1H1E	histone cluster 1, H1e
		16948572	5.1	4.01	-2.12	0.0001	0.0268	KLHL24	kelch-like family member 24
		17025347	4.68	3.61	-2.11	0.0004	0.0456	LPAL2	lipoprotein, Lp(a)-like 2, pseudogene
		17072669	6.13	5.06	-2.09	4.49e-06	0.0042	MYC	v-myc avian myelocytomatosis viral oncogene homolog
		16708249	9.75	8.7	-2.07	4.68e-05	0.015	SCD	stearoyl-CoA desaturase (delta-9-desaturase)
		16872254	4.97	3.93	-2.05	0.0002	0.0315	DYRK1B	dual specificity tyrosine-(Y)-phosphorylation regulated kinase 1B
		16752703	4.49	3.46	-2.05	0.0003	0.0385	NAB2	NGFI-A binding protein 2 (EGR1 binding protein 2)
		16803197	4	3	-2.01	4.68e-05	0.015	NEIL1	nei-like DNA glycosylase 1
		16836492	8.08	9.08	2.01	0.0004	0.0477	PRR11	proline rich 11
		16799426	5.5	6.52	2.02	3.35e-06	0.0039	PAK6; BUB1B	p21 protein (Cdc42/Rac)-activated kinase 6; BUB1 mitotic checkpoint serine/threonine kinase B
		16771067	6.25	7.27	2.03	0.0001	0.0282	CIT; MIR1178	citron rho-interacting serine/threonine kinase; microRNA 1178
		16751709	4.84	5.88	2.04	0.0005	0.0499	ESPL1	extra spindle pole bodies like 1, separase
		16844044	5.18	6.22	2.05	8.6e-06	0.0059	RPL23; SNORA21	ribosomal protein L23; small nucleolar RNA, H/ACA box 21
		16707468	7.88	8.92	2.06	3.01e-05	0.0125	KIF11	kinesin family member 11
		17081347	5.63	6.67	2.06	6.1e-05	0.0175	TMEM71; LRRC6	transmembrane protein 71; leucine rich repeat containing 6
		16683712	2.53	3.58	2.06	0.0001	0.026	AUNIP	aurora kinase A and ninein interacting protein
		16760621	5.31	6.36	2.07	0.0003	0.0398	CDCA3	cell division cycle associated 3
		17044199	2.9	3.97	2.09	0.0001	0.0274	SNORD93	small nucleolar RNA, C/D box 93
		17043205	2.34	3.41	2.1	0.0003	0.0407	RNF216P1	ring finger protein 216 pseudogene 1
		16663958	6.94	8.01	2.1	2.13e-05	0.0102	KIF2C	kinesin family member 2C
		16838359	6.09	7.16	2.1	9.76e-05	0.0232	BIRC5	baculoviral IAP repeat containing 5
		16679731	1.39	2.46	2.1	8.01e-07	0.0019	OR2G2	olfactory receptor, family 2, subfamily G, member 2
		17065463	1.45	2.53	2.1	0.0002	0.0315	ZNF705B; ZNF705G	zinc finger protein 705B; zinc finger protein 705G
		17046412	1.23	2.3	2.1	0.0001	0.0268	ZNF727	zinc finger protein 727
		16901957	6.42	7.51	2.12	0.0001	0.0268	CKAP2L	cytoskeleton associated protein 2-like
		16802519	7.81	8.89	2.13	2.19e-05	0.0104	KIF23	kinesin family member 23
		16729557	4.15	5.25	2.13	1.6e-06	0.0028	DDIAS	DNA damage-induced apoptosis suppressor
		17072313	5.36	6.47	2.16	0.0003	0.039	TBC1D31	TBC1 domain family, member 31
		16834615	5.67	6.78	2.16	0.0001	0.0249	LOC105371783	uncharacterized LOC105371783
		16910070	2.36	3.47	2.17	0.0004	0.044	MIR4441	microRNA 4441
		16931384	6.06	7.18	2.17	7.04e-05	0.0191	GTSE1	G-2 and S-phase expressed 1
		17105401	6.54	7.66	2.17	0.0003	0.0388	CENPI	centromere protein I
		17013588	5.24	6.36	2.18	0.0001	0.0268	SUMO4	small ubiquitin-like modifier 4
		16777549	5.97	7.1	2.18	6.06e-05	0.0175	MTMR6	myotubularin related protein 6
		16824301	6.97	8.09	2.19	5.36e-05	0.0158	FOPNL	FGFR1OP N-terminal like
		16964000	4.5	5.63	2.19	0.0002	0.0351	TACC3	transforming, acidic coiled-coil containing protein 3
		16845794	5.73	6.86	2.19	2.82e-05	0.0122	KIF18B	kinesin family member 18B
		16784710	6.35	7.49	2.19	0.0001	0.024	KIAA0586	KIAA0586
		16959668	4.9	6.03	2.2	3.17e-05	0.013	CEP70	centrosomal protein 70kDa
		16679785	4.07	5.21	2.2	0.0004	0.0435	OR2M1P	olfactory receptor, family 2, subfamily M, member 1 pseudogene
		16783047	6.06	7.2	2.2	3.94e-05	0.015	G2E3	G2/M-phase specific E3 ubiquitin protein ligase
		16690535	3.98	5.13	2.21	7.77e-06	0.0058	PSRC1	proline/serine-rich coiled-coil 1
		16972616	6.05	7.2	2.21	0.0003	0.0399	NEIL3	nei-like DNA glycosylase 3
		16877956	5.79	6.94	2.22	6.47e-05	0.0182	CENPA	centromere protein A
		17104484	6.67	7.83	2.23	7.75e-05	0.0198	KIF4A	kinesin family member 4A
		16882553	1.87	3.03	2.23	4.66e-05	0.015	MIR4771-1; MIR4771-2	microRNA 4771-1; microRNA 4771-2
		16901892	1.87	3.03	2.23	4.66e-05	0.015	MIR4771-1; MIR4771-2	microRNA 4771-1; microRNA 4771-2
		16808915	2.5	3.67	2.25	0.0002	0.0339	CEP152	centrosomal protein 152kDa
		16697544	7.86	9.03	2.25	7.19e-05	0.0192	ASPM	abnormal spindle microtubule assembly
		16850517	6.98	8.15	2.25	0.0003	0.0379	NDC80	NDC80 kinetochore complex component
		16774053	2.93	4.12	2.27	6.38e-06	0.0052	CCNA1	cyclin A1
		16696094	1.8	2.99	2.27	6.21e-05	0.0176	ANKRD36BP1	ankyrin repeat domain 36B pseudogene 1
		16736891	7.26	8.44	2.28	8.4e-06	0.0059	KIF18A	kinesin family member 18A
		17080444	3.75	4.94	2.29	0.0003	0.0385	LOC105375721	uncharacterized LOC105375721
		16889251	4.83	6.03	2.29	0.0004	0.043	SGOL2	shugoshin-like 2 (S. pombe)
		16911752	3.43	4.62	2.29	3.22e-05	0.0131	MIR3192	microRNA 3192
		16979389	5.71	6.91	2.3	0.0003	0.0382	MAD2L1	MAD2 mitotic arrest deficient-like 1 (yeast)
		16662648	6.71	7.91	2.3	6.7e-05	0.0186	CDCA8	cell division cycle associated 8
		17010552	6.3	7.51	2.31	4.37e-05	0.015	TTK	TTK protein kinase
		16691883	5.68	6.89	2.32	6.66e-05	0.0186	FAM72D; FAM72C	family with sequence similarity 72, member D; family with sequence similarity 72, member C
		16920548	6.18	7.4	2.33	8.25e-07	0.0019	AURKA	aurora kinase A
		16777278	6.75	7.97	2.33	0.0001	0.0268	SKA3	spindle and kinetochore associated complex subunit 3
		17088589	5.1	6.32	2.34	1.34e-05	0.0073	CNTRL	centriolin
		16799598	6.6	7.83	2.34	7.66e-05	0.0198	CASC5	cancer susceptibility candidate 5
		16951485	6.77	8.01	2.35	3.29e-05	0.0131	SGOL1	shugoshin-like 1 (S. pombe)
		16869684	2.02	3.26	2.35	0.0003	0.0409	ADGRE2	adhesion G protein-coupled receptor E2
		16901755	7.4	8.64	2.36	5.85e-06	0.005	BUB1	BUB1 mitotic checkpoint serine/threonine kinase
		16659395	6.14	7.39	2.37	3.91e-05	0.015	PRAMEF18; PRAMEF22	PRAME family member 18; PRAME family member 22
		16826160	6.53	7.79	2.39	5.13e-05	0.0155	SHCBP1	SHC SH2-domain binding protein 1
		16793225	7.76	9.02	2.4	3.71e-05	0.0144	DLGAP5	discs, large (Drosophila) homolog-associated protein 5
		17075776	7.07	8.34	2.41	0.0001	0.0252	PBK	PDZ binding kinase
		16688386	6.67	7.96	2.43	5.92e-06	0.005	DEPDC1	DEP domain containing 1
		16707551	7.34	8.62	2.43	1.2e-05	0.0068	CEP55	centrosomal protein 55kDa
		17067102	5.91	7.2	2.44	0.0002	0.036	CDCA2	cell division cycle associated 2
		16775014	6.84	8.13	2.44	7.49e-05	0.0195	CKAP2	cytoskeleton associated protein 2
		16979515	7.93	9.22	2.46	1.68e-05	0.0086	CCNA2	cyclin A2
		16842673	6.62	7.93	2.47	1.65e-05	0.0086	SPAG5	sperm associated antigen 5
		16663514	6.99	8.3	2.49	0.0003	0.0418	CDC20	cell division cycle 20
		16992096	6.69	8.02	2.51	4.01e-06	0.004	SPDL1	spindle apparatus coiled-coil protein 1
		16720728	4.24	5.57	2.52	0.0002	0.0336	LOC100505570	uncharacterized LOC100505570
		16801557	5.98	7.33	2.54	1.74e-05	0.0087	CCNB2	cyclin B2
		16985599	7.29	8.64	2.55	2.79e-06	0.0034	CCNB1	cyclin B1
		16750761	5.31	6.66	2.55	8.86e-06	0.0059	TROAP	trophinin associated protein
		16697695	7.34	8.7	2.56	1.19e-06	0.0024	KIF14	kinesin family member 14
		16827741	2.25	3.61	2.57	0.0004	0.0433	SMG1P7	SMG1 pseudogene 7
		16817017	7.85	9.21	2.57	1.95e-05	0.0095	PLK1	polo-like kinase 1
		16838103	4.14	5.51	2.58	2.61e-06	0.0034	SNORD1A; SNHG16	small nucleolar RNA, C/D box 1A; small nucleolar RNA host gene 16
		16670248	3.21	4.58	2.59	0.0001	0.0268	PPIAL4E	peptidylprolyl isomerase A (cyclophilin A)-like 4E
		16834812	4.28	5.67	2.61	4.26e-05	0.015	DBF4B	DBF4 zinc finger B
		16755692	6.89	8.27	2.61	7.91e-06	0.0058	GAS2L3	growth arrest-specific 2 like 3
		16978568	6.5	7.89	2.61	2.75e-06	0.0034	CENPE	centromere protein E
		16989636	7.41	8.8	2.62	4.66e-05	0.015	KIF20A	kinesin family member 20A
		16798919	7.53	8.93	2.64	3.33e-07	0.0012	ARHGAP11A	Rho GTPase activating protein 11A
		16673154	5.99	7.41	2.67	5.85e-05	0.0171	NUF2	NUF2, NDC80 kinetochore complex component
		16671514	2.59	4	2.67	0.0001	0.0254	MIR4258	microRNA 4258
		16707221	7.11	8.53	2.68	3.62e-06	0.004	KIF20B	kinesin family member 20B
		16764500	3.78	5.22	2.71	9.19e-09	7.38e-05	RACGAP1	Rac GTPase activating protein 1
		17117724	4.37	5.83	2.74	5.96e-06	0.005	PSMD3	proteasome 26S subunit, non-ATPase 3
		16685702	5.48	6.94	2.74	4.99e-09	6.88e-05	SNORA55	small nucleolar RNA, H/ACA box 55
		17012839	2.44	3.9	2.76	6.14e-05	0.0175	MIR548A2	microRNA 548a-2
		16996545	5.25	6.72	2.76	2.92e-05	0.0124	DEPDC1B	DEP domain containing 1B
		16860159	2.72	4.2	2.78	0.0003	0.0388	ZNF714; VN1R81P	zinc finger protein 714; vomeronasal 1 receptor 81 pseudogene
		16799517	5.79	7.27	2.8	3.55e-07	0.0012	KNSTRN	kinetochore-localized astrin/SPAG5 binding protein
		16775324	5.65	7.14	2.8	4.22e-06	0.0041	BORA	bora, aurora kinase A activator
		16679789	1.8	3.29	2.81	8.47e-05	0.0208	OR2M2	olfactory receptor, family 2, subfamily M, member 2
		16948063	3.78	5.3	2.86	2.03e-05	0.0098	NLGN1	neuroligin 1
		16912939	4.69	6.27	2.99	5.88e-06	0.005	MIR644A	microRNA 644a
		17114774	5.7	7.3	3.04	1.01e-05	0.0061	MIR891A	microRNA 891a
		16698984	5.58	7.19	3.05	4.68e-05	0.015	NEK2	NIMA-related kinase 2
		17048165	1.53	3.14	3.07	1.61e-07	0.0008	CLDN12	claudin 12
		16979719	3.94	5.57	3.09	2.72e-07	0.0011	SCLT1	sodium channel and clathrin linker 1
		16798801	6.98	8.61	3.1	6.77e-06	0.0053	ARHGAP11B	Rho GTPase activating protein 11B
		16679791	5.43	7.09	3.15	1.37e-06	0.0025	OR2M3	olfactory receptor, family 2, subfamily M, member 3
		16822919	4.16	5.83	3.17	5.35e-07	0.0017	RPS2	ribosomal protein S2
		16743403	3.07	5.02	3.85	0.0001	0.0271	MIR548L	microRNA 548l
		16972420	1.64	3.67	4.09	0.0002	0.0315	MIR548T	microRNA 548t

## Sheet: Overlaps 
	Supplementary Table 1C : Control vs. Paclitaxel and Control vs. GM-4-53 Transcriptome DEGs/ OVERLAPS
	ID	Symbol	Description	Control	GM-453	FC	p-Value	FDR- Value		Control	Taxol	FC	p-Value	FDR- Value
	16662648	CDCA8	cell division cycle associated 8	6.71	7.85	2.2	3.21e-05	0.0049	up	6.71	7.91	2.3	6.7e-05	0.0186
	16663514	CDC20	cell division cycle 20	6.99	8.06	2.11	0.0007	0.035	up	6.99	8.3	2.49	0.0003	0.0418
	16668420	CSF1	colony stimulating factor 1 (macrophage)	5.96	4.07	-3.7	8.81e-11	1.3e-06	down	5.96	4.77	-2.27	2.12e-06	0.0033
	16673154	NUF2	NUF2, NDC80 kinetochore complex component	5.99	7.01	2.03	0.0005	0.0289	up	5.99	7.41	2.67	5.85e-05	0.0171
	16679791	OR2M3	olfactory receptor, family 2, subfamily M, member 3	5.43	6.67	2.37	2.01e-05	0.0036	up	5.43	7.09	3.15	1.37e-06	0.0025
	16683377	ID3	inhibitor of DNA binding 3, dominant negative helix-loop-helix protein	5.14	3.03	-4.32	1.35e-10	1.3e-06	down	5.14	4	-2.21	8.45e-05	0.0208
	16685702	SNORA55	small nucleolar RNA, H/ACA box 55	5.48	6.68	2.3	1.72e-08	3.51e-05	up	5.48	6.94	2.74	4.99e-09	6.88e-05
	16688210	MIR3671	microRNA 3671	4.24	3.03	-2.32	6.87e-05	0.008	down	4.24	2.7	-2.91	8.45e-06	0.0059
	16689352	GBP2	guanylate binding protein 2, interferon-inducible	4.68	3.09	-3	1.18e-06	0.0006	down	4.68	3.19	-2.81	1.69e-05	0.0086
	16698984	NEK2	NIMA-related kinase 2	5.58	6.58	2	0.0007	0.0346	up	5.58	7.19	3.05	4.68e-05	0.015
	16705620	TSPAN15	tetraspanin 15	5.79	4.52	-2.41	9.72e-08	0.0001	down	5.79	4.58	-2.31	1.08e-06	0.0023
	16720728	LOC100505570	uncharacterized LOC100505570	4.24	5.68	2.73	1.9e-06	0.0007	up	4.24	5.57	2.52	0.0002	0.0336
	16729557	DDIAS	DNA damage-induced apoptosis suppressor	4.15	5.23	2.11	7.13e-07	0.0004	up	4.15	5.25	2.13	1.6e-06	0.0028
	16743403	MIR548L	microRNA 548l	3.07	4.61	2.91	0.0011	0.0461	up	3.07	5.02	3.85	0.0001	0.0271
	16745507	MIRLET7A2	microRNA let-7a-2	6.98	5.62	-2.56	1.13e-05	0.0024	down	6.98	5.56	-2.67	4.02e-05	0.015
	16752703	NAB2	NGFI-A binding protein 2 (EGR1 binding protein 2)	4.49	3.35	-2.2	8.58e-06	0.002	down	4.49	3.46	-2.05	0.0003	0.0385
	16755692	GAS2L3	growth arrest-specific 2 like 3	6.89	7.94	2.08	5.9e-05	0.0073	up	6.89	8.27	2.61	7.91e-06	0.0058
	16756310	TCP11L2	t-complex 11, testis-specific-like 2	5.43	4.2	-2.34	5.47e-06	0.0015	down	5.43	4.31	-2.18	9.87e-05	0.0233
	16768297	DUSP6	dual specificity phosphatase 6	9.21	7.69	-2.86	8.82e-11	1.3e-06	down	9.21	8.06	-2.21	9.21e-08	0.0005
	16777278	SKA3	spindle and kinetochore associated complex subunit 3	6.75	7.83	2.12	0.0002	0.0134	up	6.75	7.97	2.33	0.0001	0.0268
	16798801	ARHGAP11B	Rho GTPase activating protein 11B	6.98	8.22	2.38	3.85e-05	0.0055	up	6.98	8.61	3.1	6.77e-06	0.0053
	16798919	ARHGAP11A	Rho GTPase activating protein 11A	7.53	8.59	2.08	3.32e-06	0.0011	up	7.53	8.93	2.64	3.33e-07	0.0012
	16799517	KNSTRN	kinetochore-localized astrin/SPAG5 binding protein	5.79	6.89	2.15	4.47e-06	0.0013	up	5.79	7.27	2.8	3.55e-07	0.0012
	16803197	NEIL1	nei-like DNA glycosylase 1	4	2.8	-2.31	6.46e-07	0.0004	down	4	3	-2.01	4.68e-05	0.015
	16808915	CEP152	centrosomal protein 152kDa	2.5	3.77	2.41	3.55e-05	0.0052	up	2.5	3.67	2.25	0.0002	0.0339
	16810341	CA12	carbonic anhydrase XII	6.72	4.43	-4.88	2.97e-11	1.3e-06	down	6.72	5.06	-3.17	8.64e-08	0.0005
	16822919	RPS2	ribosomal protein S2	4.16	5.43	2.41	3.32e-06	0.0011	up	4.16	5.83	3.17	5.35e-07	0.0017
	16826160	SHCBP1	SHC SH2-domain binding protein 1	6.53	7.57	2.06	6.42e-05	0.0077	up	6.53	7.79	2.39	5.13e-05	0.0155
	16836624	MIR21; VMP1	microRNA 21; vacuole membrane protein 1	7.51	5.91	-3.03	5.25e-10	3.62e-06	down	7.51	6.09	-2.67	3.39e-08	0.0002
	16838103	SNORD1A; SNHG16	small nucleolar RNA, C/D box 1A; small nucleolar RNA host gene 16	4.14	5.47	2.51	3.52e-07	0.0003	up	4.14	5.51	2.58	2.61e-06	0.0034
	16845794	KIF18B	kinesin family member 18B	5.73	6.9	2.24	5.19e-06	0.0014	up	5.73	6.86	2.19	2.82e-05	0.0122
	16852463	RAB27B	RAB27B, member RAS oncogene family	6.75	5.56	-2.27	1.13e-06	0.0006	down	6.75	5.57	-2.26	4.13e-05	0.015
	16859795	GDF15	growth differentiation factor 15	4.89	3.87	-2.03	5.95e-05	0.0073	down	4.89	3.77	-2.18	0.0004	0.0422
	16884280	LINC01123	long intergenic non-protein coding RNA 1123	5.94	4.43	-2.85	3.32e-05	0.0049	down	5.94	4.82	-2.17	0.0003	0.0418
	16909887	LOC105373955	uncharacterized LOC105373955	4.02	2.32	-3.25	9.51e-06	0.0022	down	4.02	2.67	-2.55	0.0003	0.0409
	16912362	ID1	inhibitor of DNA binding 1, dominant negative helix-loop-helix protein	7.79	5.35	-5.43	1.28e-10	1.3e-06	down	7.79	6.69	-2.15	0.0002	0.0316
	16912939	MIR644A	microRNA 644a	4.69	5.82	2.19	1.28e-05	0.0026	up	4.69	6.27	2.99	5.88e-06	0.005
	16948572	KLHL24	kelch-like family member 24	5.1	3.71	-2.62	7.58e-07	0.0004	down	5.1	4.01	-2.12	0.0001	0.0268
	16962316	LIPH	lipase, member H	6.36	5.11	-2.38	8.81e-07	0.0005	down	6.36	5.03	-2.51	2.54e-06	0.0034
	16967843	EREG	epiregulin	6.53	4.96	-2.96	9.39e-06	0.0022	down	6.53	4.85	-3.19	8.58e-05	0.021
	16967853	AREG	amphiregulin	7.7	6.24	-2.74	0.0001	0.0116	down	7.7	6.08	-3.06	0.0001	0.0247
	16967863	AREG	amphiregulin	7.82	6.53	-2.46	0.0003	0.0216	down	7.82	6.24	-2.99	0.0001	0.0271
	16975506	ATP8A1	ATPase, aminophospholipid transporter (APLT), class I, type 8A, member 1	5.03	3.5	-2.88	4.94e-09	1.7e-05	down	5.03	3.84	-2.27	2.21e-06	0.0033
	16979719	SCLT1	sodium channel and clathrin linker 1	3.94	5.15	2.3	3.53e-06	0.0011	up	3.94	5.57	3.09	2.72e-07	0.0011
	16984646	PELO; ITGA1	pelota homolog (Drosophila); integrin alpha 1	7.39	5.98	-2.66	2.33e-06	0.0008	down	7.39	6.25	-2.21	0.0002	0.035
	16998551	SLCO4C1	solute carrier organic anion transporter family, member 4C1	4.76	2.58	-4.53	1.15e-08	2.77e-05	down	4.76	3	-3.4	3.73e-06	0.004
	17005223	ID4	inhibitor of DNA binding 4, dominant negative helix-loop-helix protein	3.21	1.54	-3.16	1.38e-07	0.0001	down	3.21	1.89	-2.49	1.04e-05	0.0062
	17005276	SOX4	SRY box 4	6.69	5.06	-3.08	1.98e-09	9.57e-06	down	6.69	5.48	-2.31	5.41e-06	0.0049
	17025347	LPAL2	lipoprotein, Lp(a)-like 2, pseudogene	4.68	3.31	-2.58	1.32e-05	0.0026	down	4.68	3.61	-2.11	0.0004	0.0456
	17048165	CLDN12	claudin 12	1.53	2.61	2.11	5e-06	0.0014	up	1.53	3.14	3.07	1.61e-07	0.0008
	17080444	LOC105375721	uncharacterized LOC105375721	3.75	5.7	3.86	9.48e-08	0.0001	up	3.75	4.94	2.29	0.0003	0.0385
	17087109	MIR27B; C9orf3; MIR23B	microRNA 27b; chromosome 9 open reading frame 3; microRNA 23b	4.38	3.23	-2.22	4.28e-07	0.0003	down	4.38	3.26	-2.18	2.43e-05	0.0111
